# Supplementary material for: Emotive Themes from Tennessee Cattle Producers Regarding Responsible Antibiotic Use
Source: Animals (Basel). 2022 Aug 16;12(16):2088. doi: 10.3390/ani12162088 (PMC9405180; doi:10.3390/ani12162088)
Supplement: Supplementary file 1 [file animals-12-02088-s001.zip]

Archive with 13 entries (12 files):
- animals-1815435-supplementary-Additional file 1.pdf
- animals-1815435-supplementary-Additional file 2.pdf
- animals-1815435-supplementary-Additional file 3.pdf
- animals-1815435-supplementary-Additional file 4.pdf
- animals-1815435-supplementary-Additional file 5.pdf
- animals-1815435-supplementary-Additional file 6.pdf
- __MACOSX/
- __MACOSX/._Additional file 1.docx
- __MACOSX/._Additional file 2.docx
- __MACOSX/._Additional file 3.docx
- __MACOSX/._Additional file 4.docx
- __MACOSX/._Additional file 5.docx
- __MACOSX/._Additional file 6.pdf
